# Supplementary material for: Epigenetic silencing of V(D)J recombination is a major determinant for selective differentiation of mucosal-associated invariant t cells from induced pluripotent stem cells
Source: PLoS One. 2017 Mar 27;12(3):e0174699. doi: 10.1371/journal.pone.0174699 (PMC5367832; doi:10.1371/journal.pone.0174699)
Supplement: S1 Table — Correlation coefficients between reMAITs and CB MAITs are shown for gene expression and DNA methylation. (XLSX) [file pone.0174699.s003.xlsx]

## Sheet: Sheet1
	Correlation coefficient with CB MAIT
reMAIT	Gene expression	DNA methylation
Start	0.817654	0.921846
Early	0.885693	0.944488
Middle	0.904969	0.94268
Late	0.909251	0.957957
