# Supplementary material for: Epigenetic silencing of V(D)J recombination is a major determinant for selective differentiation of mucosal-associated invariant t cells from induced pluripotent stem cells
Source: PLoS One. 2017 Mar 27;12(3):e0174699. doi: 10.1371/journal.pone.0174699 (PMC5367832; doi:10.1371/journal.pone.0174699)
Supplement: S2 Table — Differentially expressed genes (limma, P < 0.05) between reMAITs and immature T cells are marked by "yes". (XLSX) [file pone.0174699.s004.xlsx]

## Sheet: Sheet1
		Normalized expression level
		Immature T cells				reMAITs
	Description	Start	Early	Middle	Late	Start	Early	Middle	Late	CB MAIT	Differential expression
ZBTB16	zinc finger and BTB domain containing 16	2629.42	886.995	477.386	279.589	2825.04	3679.64	3262.34	21617.1	887.678	yes
KLRB1	killer cell lectin-like receptor subfamily B, member 1	59.0962	289.399	161.066	253.821	12.3845	293.818	4236.15	56131.4	1481.28	yes
RORC	RAR-related orphan receptor C	45.1516	776.909	347.491	3890.97	41.5605	498.291	8336.92	80880.4	227.806
DPP4	dipeptidyl-peptidase 4	28.9174	254.891	353.573	1484.24	1714.44	979.318	899.74	6751.97	8644.05	yes
IL18R1	interleukin 18 receptor 1	112.42	139.26	119.563	140.342	51.8429	115.13	500.888	680.633	961.327
FAS	Fas (TNF receptor superfamily, member 6)	43.2	145.448	191.649	105.282	34.8582	49.6821	130.978	301.687	760.582	yes
PTPRC	protein tyrosine phosphatase, receptor type, C	2014.28	3298.64	4180.67	4432.47	76.0637	3204.48	4064.78	3751.21	8039.76
