# Supplementary material for: Epigenetic silencing of V(D)J recombination is a major determinant for selective differentiation of mucosal-associated invariant t cells from induced pluripotent stem cells
Source: PLoS One. 2017 Mar 27;12(3):e0174699. doi: 10.1371/journal.pone.0174699 (PMC5367832; doi:10.1371/journal.pone.0174699)
Supplement: S3 Table — The biological process GO terms are shown with their enrichment P-values. (XLSX) [file pone.0174699.s005.xlsx]

## Sheet: Sheet1
Functional category	Gene list	P-value
GO:0009611~response to wounding	F2RL2, F2RL3, A2M, NOG, ADORA3, MASP1, PDGFB, F13A1, S100A9, TGFB3, TLR4, IL15, MMRN1, ADORA1, C1QC, SHH, GP9, TLR9, CXCL10, S1PR3, NLRC4, DYSF, MYD88, GP6, CD44, LTB4R, CTGF, TFPI2, RAB27A, CIITA, INA, GATM, MYH2, IL25, SERPING1, CD40, CDO1, C1QA, TNFAIP6, CD36, DARC, F3, DCBLD2, CCL3, HOXB13, AFAP1L2, ITGB2, ITGB3, BDKRB2, ELK3, PXK, CCL4, TIMP3, AHSG, SLC11A1, IL17D, FGG, IL17B, FGA, FGB, P2RY…	8.04285e-09
GO:0007155~cell adhesion	RADIL, EDIL3, APP, CDH20, CD44, CTGF, COL12A1, SYK, PTPRM, PTPRF, CDHR2, PTPRU, SSPN, SSPO, CTNNA3, HES1, JUP, RND3, CD36, LAMC3, MADCAM1, TGFB1I1, LAMC1, CD226, ITGA2B, DCBLD2, DCBLD1, SEMA5A, LAMB3, PVRL3, PVRL2, EMB, LAMB1, SPP1, COL18A1, CNKSR3, MCAM, EMILIN2, LAMA1, PKP2, LAMA5, CD300A, PKP3, FCGBP, ENG, NRP2, PCDHA7, PPARD, NRP1, COL21A1, BCAR1, NPNT, PCDHA4, MYBPC3, FERMT2, FERMT1, CUZD1, …	4.24964e-08
GO:0022610~biological adhesion	RADIL, EDIL3, APP, CDH20, CD44, CTGF, COL12A1, SYK, PTPRM, PTPRF, CDHR2, PTPRU, SSPN, SSPO, CTNNA3, HES1, JUP, RND3, CD36, LAMC3, MADCAM1, TGFB1I1, LAMC1, CD226, ITGA2B, DCBLD2, DCBLD1, SEMA5A, LAMB3, PVRL3, PVRL2, EMB, LAMB1, SPP1, COL18A1, CNKSR3, MCAM, EMILIN2, LAMA1, PKP2, LAMA5, CD300A, PKP3, FCGBP, ENG, NRP2, PCDHA7, PPARD, NRP1, COL21A1, BCAR1, NPNT, PCDHA4, MYBPC3, FERMT2, FERMT1, CUZD1, …	3.23969e-08
GO:0006952~defense response	C6ORF26, A2M, ADORA3, MASP1, SNCA, S100A9, TLR4, IL15, ADORA1, C1QC, TAPBP, TLR9, CXCL10, S1PR3, NLRC4, LILRA1, MYD88, LILRA2, CD44, LILRA3, LTB4R, HIST1H2BJ, CSF3R, DDAH2, MX2, GNG7, RAB27A, CIITA, NCF2, IL25, DCDC2, SERPING1, COLEC12, CD40, CDO1, SP140, TRAT1, CCR9, C1QA, LILRB2, TNFAIP6, CCR6, PPBP, DARC, DEFA6, F3, DEFA4, MNDA, CLEC5A, KIR2DL4, HLA-DRA, LY6G6D, LY6G6F, IL1R1, CCL3, DEFB124, A…	1.68436e-06
GO:0006955~immune response	MASP1, AQP9, VTCN1, IL18, SNCA, TNFSF14, TNFSF13, TLR4, TNFSF12, IL15, C1QC, B2M, TAPBP, TLR9, CXCL10, AZGP1, LILRA1, MYD88, LILRA2, LILRA3, LTB4R, S1PR4, LILRA4, LILRA5, IGLL1, ERAP1, ERAP2, CLEC4D, FAS, RAB27A, CIITA, POLL, POU2AF1, GBP5, NCF2, BST1, SERPING1, COLEC12, HLA-DQA2, HLA-DQA1, TRAT1, CRHR1, CCR9, LILRB1, C1QA, LILRB2, LAT2, CCR6, PPBP, LILRB4, VEGFA, CD300LF, HLA-DPA1, MADCAM1, GBP4…	1.7227e-06
GO:0007166~cell surface receptor linked signal transduction	GRIN3B, GNG8, LPHN2, AGTR1, APP, LTB4R, CTGF, CCR10, QRFP, HTR1F, GNG7, SYK, KLRB1, WNT10B, PTPRF, PTPRU, MSX1, SSTR3, OR52K2, SSTR1, NLE1, ROR1, ADAMTS1, IL1R1, GNAI1, OR8U8, SORCS1, CACNB3, CACNB4, HCRTR1, ZAP70, TCF7, HGF, PENK, GNAZ, CLNK, SIRPB1, OR5W2, FRAT2, ANGPT1, FGF3, CEACAM1, GHR, AVP, TLE4, TLE1, TLE2, GPR98, GNAL, INHBA, KLRG1, DOK4, DOK5, OR5V1, GIPR, OR6V1, GNB3, NKD1, NKD2, GPR62…	7.80048e-06
GO:0042127~regulation of cell proliferation	RARRES3, NOG, RARRES1, PTGS2, IL6ST, PGF, PTGS1, BTC, ADORA1, SHH, S1PR2, CTTNBP2, S1PR3, AGTR1, BDNF, MYD88, CDCA7, KIFAP3, SYK, RARG, PTPRM, PTPRF, NKX2-8, CD40, PTPRU, VASH2, VASH1, HES1, VEGFB, VEGFC, CD38, MSX1, SSTR3, ADAMTS8, SSTR1, F3, VEGFA, ADAMTS1, TGFB1I1, LAMC1, RBP4, BDKRB2, ADA, LIF, ZAP70, LAMB1, TCF3, NKX2-3, COL18A1, KLF5, BMP2, KLF11, SMAD3, SKI, TAX1BP3, GAS8, KDR, RERG, LAMA1…	9.38348e-06
GO:0001666~response to hypoxia	PDGFB, CLDN3, PGF, PDIA2, IL18, JAG2, TGFB3, BNIP3, MMP2, SHH, CITED2, PLOD1, ANG, CXCR4, PLOD2, HMOX1, ANGPT1, SERPINA1, CHRFAM7A, DPP4, MT3, SOCS3, MMP14, DDIT4, CD38, EP300, VEGFA, PDE5A, PSEN2, GPR182, TF, CAV1, ALDOC, EGLN1, KCNA5, ASL, ADA, ECE1, PTK2B, CAMK2D, SCNN1G, THBS1, EPO, ANGPTL4, PLAT, VHL, SMAD3, CAPN2, ITPR2, HYOU1, PYGM, ENG	1.22645e-05
GO:0001775~cell activation	SLURP1, CD8A, CD8B, PREX1, IL21R, SNCA, JAG2, TNFSF14, PTPN22, PRDX2, CXCR2, TLR4, IL15, TPD52, HLA-DMA, FLT3LG, SHB, GP6, CXCR5, ITIH1, CXCR4, FAS, LTB, LTA, DPP4, RHOH, RAB27A, SYK, GAPT, ICAM1, NFAM1, CD40, CARD11, LAT2, CD86, CD80, ULBP1, PSEN2, LCK, ULBP2, TSHR, ICOSLG, CSF2, RAG1, SOX4, PF4, RAG2, FKBP1B, ITGB1, ITGAM, ADA, CD74, HSH2D, AZU1, SLC11A1, FGG, DOCK2, CHD7, FGA, FGB, GP1BB, AGT,…	6.30835e-05
GO:0070482~response to oxygen levels	PDGFB, CLDN3, PGF, PDIA2, IL18, JAG2, TGFB3, BNIP3, MMP2, SHH, CITED2, PLOD1, ANG, CXCR4, PLOD2, HMOX1, ANGPT1, SERPINA1, CHRFAM7A, DPP4, MT3, SOCS3, MMP14, DDIT4, CD38, EP300, VEGFA, PDE5A, PSEN2, GPR182, TF, CAV1, ALDOC, EGLN1, KCNA5, ASL, ADA, ECE1, PTK2B, CAMK2D, SCNN1G, THBS1, EPO, ANGPTL4, PLAT, VHL, SMAD3, CAPN2, ITPR2, HYOU1, PYGM, ENG	6.6817e-05
