# Supplementary material for: Epigenetic silencing of V(D)J recombination is a major determinant for selective differentiation of mucosal-associated invariant t cells from induced pluripotent stem cells
Source: PLoS One. 2017 Mar 27;12(3):e0174699. doi: 10.1371/journal.pone.0174699 (PMC5367832; doi:10.1371/journal.pone.0174699)
Supplement: S4 Table — (a) Differentially expressed miRNAs between reMAITs and immature T cells (limma, P < 0.05). The target information obtained from the miRWalk database for each miRNA is described. (b) Differentially expressed genes targeted by differentially expressed miRNAs between reMAITs and immature T cells (limma, P < 0.05). (XLSX) [file pone.0174699.s006.xlsx]

## Sheet: a
	Validated targets	P-value
hsa-miR-193a-3p	AK2 AURKA CCDC8 CDK12 CPSF2 DCTN5 E2F6 KMT2A LSM14B LYST MCL1 NAGPA NUFIP2 PRAP1 PTK2 SEMA3D SMN2 SNRPB2 STIP1 TAPT1 TUT1	0.0488634
hsa-miR-6125	none	0.0488634
hsa-miR-1260a	DDX1 HNRNPAB TMEM41A ZNF432	0.0488634
hsa-miR-146a-5p	BCL2A1 BGLAP BRCA1 BRCA2 C1orf21 CCNA2 CCR9 CD40LG CDKN1A CDKN3 CFH CXCR4 EGFR EPSTI1 ERBB4 FADD FAF1 FAS GIMAP4 HSPA1A IFI27 IFI44 IFI44L IFIT1 IFIT3 IFIT5 IFITM1 IFITM3 IL8 IRAK1 IRAK2 IRF7 ISG15 ITGB2 ITGBL1 KIF22 L1CAM MSC MTA2 MTUS2 MX2 NFKB1 NMI OASL OLFML2A OSBPL1A PA2G4 PPP1R1C RGS13 ROCK1 RSAD2 SAMD9L SLPI SMAD4 SNTG2 SPATS2L SPP1 STAT1 STON2 SYT12 TLR2 TLR4 TRAF6 TRIM22 WASF2	0.0488634
hsa-miR-3665	none	0.0488634

## Sheet: b
		P-value
	Description	Differential expression	Differential miRNA expression
IFI44	interferon-induced protein 44	0.0156668	0.0488634	hsa-miR-146a-5p
SNTG2	syntrophin, gamma 2	0.0175036	0.0488634	hsa-miR-146a-5p
TRIM22	tripartite motif containing 22	0.0175951	0.0488634	hsa-miR-146a-5p
IFI27	interferon, alpha-inducible protein 27	0.0179129	0.0488634	hsa-miR-146a-5p
CCDC8	coiled-coil domain containing 8	0.0179129	0.0488634	hsa-miR-193a-3p
SAMD9L	sterile alpha motif domain containing 9-like	0.0188556	0.0488634	hsa-miR-146a-5p
IFIT1	interferon-induced protein with tetratricopeptide repeats 1	0.0194765	0.0488634	hsa-miR-146a-5p
SPP1	secreted phosphoprotein 1	0.021111	0.0488634	hsa-miR-146a-5p
SLPI	secretory leukocyte peptidase inhibitor	0.021397	0.0488634	hsa-miR-146a-5p
RSAD2	radical S-adenosyl methionine domain containing 2	0.0216031	0.0488634	hsa-miR-146a-5p
ITGB2	integrin, beta 2 (complement component 3 receptor 3 and 4 subunit)	0.0217558	0.0488634	hsa-miR-146a-5p
CXCR4	chemokine (C-X-C motif) receptor 4	0.0217558	0.0488634	hsa-miR-146a-5p
MX2	myxovirus (influenza virus) resistance 2 (mouse)	0.0229733	0.0488634	hsa-miR-146a-5p
CPSF2	cleavage and polyadenylation specific factor 2, 100kDa	0.0249112	0.0488634	hsa-miR-193a-3p
IFITM3	interferon induced transmembrane protein 3	0.025037	0.0488634	hsa-miR-146a-5p
NMI	N-myc (and STAT) interactor	0.0293661	0.0488634	hsa-miR-146a-5p
IFI44L	interferon-induced protein 44-like	0.0296345	0.0488634	hsa-miR-146a-5p
ISG15	ISG15 ubiquitin-like modifier	0.0296916	0.0488634	hsa-miR-146a-5p
STON2	stonin 2	0.0316318	0.0488634	hsa-miR-146a-5p
CCR9	chemokine (C-C motif) receptor 9	0.0331523	0.0488634	hsa-miR-146a-5p
PPP1R1C	protein phosphatase 1, regulatory (inhibitor) subunit 1C	0.0334534	0.0488634	hsa-miR-146a-5p
PTK2	PTK2 protein tyrosine kinase 2	0.0429515	0.0488634	hsa-miR-193a-3p
FAS	Fas (TNF receptor superfamily, member 6)	0.04448	0.0488634	hsa-miR-146a-5p
RGS13	regulator of G-protein signaling 13	0.0475199	0.0488634	hsa-miR-146a-5p
SEMA3D	sema domain, immunoglobulin domain (Ig), short basic domain, secreted, (semaphorin) 3D	0.0476574	0.0488634	hsa-miR-193a-3p
TLR4	toll-like receptor 4	0.0481258	0.0488634	hsa-miR-146a-5p
TAPT1	transmembrane anterior posterior transformation 1	0.048772	0.0488634	hsa-miR-193a-3p
IFIT3	interferon-induced protein with tetratricopeptide repeats 3	0.0496168	0.0488634	hsa-miR-146a-5p
