# Supplementary material for: Epigenetic silencing of V(D)J recombination is a major determinant for selective differentiation of mucosal-associated invariant t cells from induced pluripotent stem cells
Source: PLoS One. 2017 Mar 27;12(3):e0174699. doi: 10.1371/journal.pone.0174699 (PMC5367832; doi:10.1371/journal.pone.0174699)
Supplement: S5 Table — For each gene, the statistical significance of differential expression and differential methylation between reMAITs and immature T cells is shown. Note that RAGs and DNTT were the only genes that showed differential expression concomitant with differential methylation. Not significant: limma, P > 0.05. (XLSX) [file pone.0174699.s007.xlsx]

## Sheet: Sheet1
		P-value
	Description	Differential expression	Differential methylation
DCLRE1C	DNA cross-link repair 1C	Not significant	Not significant
PRKDC	protein kinase, DNA-activated, catalytic polypeptide	Not significant	Not significant
XRCC4	X-ray repair complementing defective repair in Chinese hamster cells 4	Not significant	0.0355457
XRCC5	X-ray repair complementing defective repair in Chinese hamster cells 5 (double-strand-break rejoining)	Not significant	Not significant
XRCC6	X-ray repair complementing defective repair in Chinese hamster cells 6	Not significant	Not significant
NHEJ1	nonhomologous end-joining factor 1	Not significant	Not significant
ATM	ataxia telangiectasia mutated	Not significant	Not significant
HMGB1	high mobility group box 1	Not significant	0.0344615
HMGB2	high mobility group box 2	Not significant	Not significant
LIG1	ligase I, DNA, ATP-dependent	Not significant	Not significant
LIG3	ligase III, DNA, ATP-dependent	Not significant	0.0247953
LIG4	ligase IV, DNA, ATP-dependent	Not significant	Not significant
RAG1	recombination activating gene 1	0.0120159	0.00981471
RAG2	recombination activating gene 2	0.0330532	0.0134071
DNTT	deoxynucleotidyltransferase, terminal	0.00940317	0.0393357
VPRBP	Vpr (HIV-1) binding protein	Not significant	Not significant
C9orf142	chromosome 9 open reading frame 142	Not significant	Not significant
